# Supplementary material for: CpG content in the Zika virus genome affects infection phenotypes in the adult brain and fetal lymph nodes
Source: Front Immunol. 2022 Aug 2;13:943481. doi: 10.3389/fimmu.2022.943481 (PMC9379343; doi:10.3389/fimmu.2022.943481)
Supplement: Supplementary file 1 [file DataSheet_1.zip]

Archive with 8 entries (7 files):
- Data Sheet 1 (1)/Supplementary/
- Data Sheet 1 (1)/Supplementary/Supplementary File 1 Zika virus reference genomes.fasta
- Data Sheet 1 (1)/Supplementary/Supplementary File 2 Zika virus NGS coverage in the mouse brain sampels.pdf
- Data Sheet 1 (1)/Supplementary/Supplementary File 3 Zika virus NGS coverage in the porcine placenta.pdf
- Data Sheet 1 (1)/Supplementary/Supplementary Table 1 Bioplex reagents.pdf
- Data Sheet 1 (1)/Supplementary/Supplementary Table 2 - PrimalSeq primers.xlsx
- Data Sheet 1 (1)/Supplementary/Supplementary Table 3 Samples and NGS overview.xlsx
- Data Sheet 1 (1)/Supplementary/Supplementary Table 4 NGS coverage gaps in the Zika virus genome.xlsx
