# Supplementary material for: CpG content in the Zika virus genome affects infection phenotypes in the adult brain and fetal lymph nodes
Source: Front Immunol. 2022 Aug 2;13:943481. doi: 10.3389/fimmu.2022.943481 (PMC9379343; doi:10.3389/fimmu.2022.943481)
Supplement: Supplementary file 1 [file DataSheet_1.zip › Data Sheet 1 (1)/Supplementary/Supplementary Table 2 - PrimalSeq primers.xlsx]

## Sheet: wild-type ZIKV primers
Wild-type Zika synthetised based on H/PF/2013 (GenBank: KJ776791.2) reference sequence
Primer Name	Sequence	Multiplex primer scheme 1 and 2
ZIKA_400_1_LEFT (Forward)	TGAATCAGACTGCGACAGTTCG	1
ZIKA_400_1_RIGHT (Reverse)	AGTATGCACTCCCACGTCTAGT	1
ZIKA_400_2_LEFT	AAGAAAGATCTGGCTGCCATGC	2
ZIKA_400_2_RIGHT	TGATTCCAACCAGGTTTGCGAC	2
ZIKA_400_3_LEFT	AGATGACGTCGATTGTTGGTGC	1
ZIKA_400_3_RIGHT	TACGGTGACACAACCTCCATGT	1
ZIKA_400_4_LEFT	TCAGGTGCATAGGAGTCAGCAA	2
ZIKA_400_4_RIGHT	GGAGCCATGAACTGACAGCATT	2
ZIKA_400_5_LEFT	AGAACGTTAGTGGACAGAGGCT	1
ZIKA_400_5_RIGHT	TGTGCGTCCTTGAACTCTACCA	1
ZIKA_400_6_LEFT	TTGATTGTGAACCGAGGACAGG	2
ZIKA_400_6_RIGHT	CCATCTGTCCCTGCGTACTGTA	2
ZIKA_400_7_LEFT	TGAAGGGCGTGTCATACTCCTT	1
ZIKA_400_7_RIGHT	CGCCTCCAACTGATCCAAAGTC	1
ZIKA_400_8_LEFT	GGGAGAAGAAGATCACCCACCA	2
ZIKA_400_8_RIGHT	TTGACTGCTGCTGCCAATCTAC	2
ZIKA_400_9_LEFT	GCCTTAGGGGGAGTGTTGATCT	1
ZIKA_400_9_RIGHT	GAGTGGGCATTCCTTCAGTGTG	1
ZIKA_400_10_LEFT	ACGGTCGTTGTGGGATCTGTAA	2
ZIKA_400_10_RIGHT	GTGGGACTTTGGCCATTCACAT	2
ZIKA_400_11_LEFT	CAGCCGTTATTGGAACAGCTGT	1
ZIKA_400_11_RIGHT	CCTGGGCCTTATCTCCATTCCA	1
ZIKA_400_12_LEFT	CACTAAGGTCCACGTGGAGGAA	2
ZIKA_400_12_RIGHT	TATCAGCGCCAGATGAGCTACA	2
ZIKA_400_13_LEFT	TGGCAGTGCTGGTAGCTATGAT	1
ZIKA_400_13_RIGHT	AGAGAGAGGAGCATAAACCCCC	1
ZIKA_400_14_LEFT	CAATGGTTTTGCTTTGGCCTGG	2
ZIKA_400_14_RIGHT	TTTCCCATGTGATGTCACCTGC	2
ZIKA_400_15_LEFT	CCCTAGCGAAGTACTCACAGCT	1
ZIKA_400_15_RIGHT	TACACTCCATCTGTGGTCTCCC	1
ZIKA_400_16_LEFT	GTGGCATGAACCCAATAGCCAT	2
ZIKA_400_16_RIGHT	GCTCCAATGTCCCCATCCTTTG	2
ZIKA_400_17_LEFT	GTGGTCCATGGAAGCTAGATGC	1
ZIKA_400_17_RIGHT	CCTCTAAGGGCTTCCTCCA	1
ZIKA_400_18_LEFT	CTGTTGAGTGCTTCGAGCCTTC	2
ZIKA_400_18_RIGHT	TGGTGAGTTGGAGTCCGGAAAT	2
ZIKA_400_19_LEFT	TATGGATGAGGCCCACTTCACA	1
ZIKA_400_19_RIGHT	GCCATCAAGTATGACCGGCTTT	1
ZIKA_400_20_LEFT	GGCTGGAAAACGGGTCATACAG	2
ZIKA_400_20_RIGHT	CCTTTGCTCCGTCCTAAGCTTG	2
ZIKA_400_21_LEFT	AGAGACTGACGAAGACCATGCA	1
ZIKA_400_21_RIGHT	CTCCAAAAGCCGCTCCTCTTTT	1
ZIKA_400_22_LEFT	TGGACCAGACACGGAGAGAAAA	2
ZIKA_400_22_RIGHT	ATTCTGGCTGGCTCAATTTCCG	2
ZIKA_400_23_LEFT	CGTCTTGATGAGGAACAAGGGC	1
ZIKA_400_23_RIGHT	AAGTGGTCACTGCATGTTGGAC	1
ZIKA_400_24_LEFT	TAATGGGAAGGAGAGAGGAGGG	2
ZIKA_400_24_RIGHT	TCTCCACTTGGGGGTCAATTGT	2
ZIKA_400_25_LEFT	CCCTGACCCTAATAGTGGCCAT	1
ZIKA_400_25_RIGHT	CCTTCCATTTCTCTCCCAGGGT	1
ZIKA_400_26_LEFT	ACTGGAACTCCTCTACAGCCAC	2
ZIKA_400_26_RIGHT	ACCAGGGCCTCCTTTTGTGTAT	2
ZIKA_400_27_LEFT	AGTGCAAAGCTGAGATGGTTGG	1
ZIKA_400_27_RIGHT	ATGTGTAGAGTTGCGGGAGAGT	1
ZIKA_400_28_LEFT	GGTGGGGGATTGGCTTGAAAAA	2
ZIKA_400_28_RIGHT	GGGCCTCATAGCTTCCATGGTA	2
ZIKA_400_29_LEFT	AGGATGTGAATCTCGGCTCTGG	1
ZIKA_400_29_RIGHT	ATGCTGCATTGCTACGAACCTT	1
ZIKA_400_30_LEFT	AAAAGTGGACACTAGGGTGCCA	2
ZIKA_400_30_RIGHT	TAATCCCAGCCCTTCAACACCA	2
ZIKA_400_31_LEFT	ACAAGGGGAATTTGGAAAGGCC	1
ZIKA_400_31_RIGHT	CGTAAGTGACAACTTGTCCGCT	1
ZIKA_400_32_LEFT	ACCAACCAAATGGAGAAAGGGC	2
ZIKA_400_32_RIGHT	TGTCCCATCCAGTTGAGGGTTT	2
ZIKA_400_33_LEFT	CAAACGAATGGCAGTCAGTGGA	1
ZIKA_400_33_RIGHT	ATCCACACTCTGTTCCACACCA	1
ZIKA_400_34_LEFT	ATTTCCACAGAAGGGACCTCCG	2
ZIKA_400_34_RIGHT	TGACTAGCAGGCCTGACAACAT	2
ZIKA_400_35_LEFT	ACCACCTGGGCTGAGAACATTA	1
ZIKA_400_35_RIGHT	ACCACTAGTCCCTCTTCTGGAG	1
ZIKA_400_36_LEFT	TAGTCAGCCACAGCTTGG	2
ZIKA_400_36_RIGHT	ATGGATTTCCCCACACCG	2
Two multiplex primer schemes previously designed with a web-based tool Primal Scheme for ZIKV PRVABC59 strain were used (Quick et al. Nature Protocols volume 12, 1261–1276, 2017)
Primers ZIKA_400_1_LEFT, ZIKA_400_17_RIGHT, ZIKA_400_32_LEFT were modified
Primers ZIKA_400_36_LEFT and ZIKA_400_36_RIGHT were added

## Sheet: ZIKV E+102CpG
ZIKV E+102CpG
Primer Name	Sequence	Multiplex primer scheme 1 and 2
CpG400_1_LEFT	TGAATCAGACTGCGACAGTTCG	1
CpG400_1_RIGHT	GCATGGCAGCCAGATCTTTCTT	1
CpG400_2_LEFT	CATCAGGATGGTCTTGGCGATT	2
CpG400_2_RIGHT	ATGGTGGCATCACACATGTGTC	2
CpG400_3_LEFT	TATGGCAGCGGAGGTCACTAGA	1
CpG400_3_RIGHT	TCGACTCTAATCAAGTGCTTTGTGT	1
CpG400_4_LEFT	CTTGGGTTGTGTACGGAACCTG	2
CpG400_4_RIGHT	CATGACCGTTACACAACCTCCG	2
CpG400_5_LEFT	TTGGCTTTTGGGAAGCTCAACG	1
CpG400_5_RIGHT	CCCATCCTCGATCCACTAACGT	1
CpG400_6_LEFT	GGCCGAAGTTCGATCTTACTGC	2
CpG400_6_RIGHT	CAAGACTTCCGAAACCACCGAG	2
CpG400_7_LEFT	ATCATGCTTTCGGTTCACGGAT	1
CpG400_7_RIGHT	GCCTTCTTGACTCCCTAGGACT	1
CpG400_8_LEFT	TGGTTCACAAAGAATGGTTTCACG	2
CpG400_8_RIGHT	CATCTGCGCGGGAACTTTACAC	2
CpG400_9_LEFT	TCGACTGAAAATGGACAAACTTCGA	1
CpG400_9_RIGHT	AAAACTGCCATTCGTTTTGCGC	1
CpG400_10_LEFT	GATGCTAGAACTTGATCCGCCA	2
CpG400_10_RIGHT	AGCAGAAACCGCAGTTGACAAA	2
CpG400_11_LEFT	TGTTTGGAGGAATGTCGTGGTT	1
CpG400_11E_RIGHT	ctactgatctccacatgatgttt	1
CpG400_12E_LEFT	gtctataacgacgttgaagcctg	2
CpG400_12E_RIGHT	cgaacccatgatcctccacaaga	2
CpG400_13E_LEFT	gctgccccacggctggaaggctt	1
CpG400_13E_RIGHT	agatcactctcttctattccatc	1
CpG400_14E_LEFT	gctgttaagggaaaggaggctgt	2
CpG400_14_RIGHT	ACCATTCCTCGATCACCCTTCC	2
CpG400_15E_LEFT	gacccaaatgaaagggccatggc	1
CpG400_15_RIGHT	TCATAGCTACCAGCACTGCCAT	1
CpG400_16_LEFT	ATGGTGACTGCAGGATCAACTG	2
CpG400_16_RIGHT	CGCAGTTTGCAAAAGACACGAG	2
CpG400_17_LEFT	GCGGAAATGAACACTGGAGGAG	1
CpG400_17_RIGHT	TAGTCCCAGGGCCATGACAAAT	1
CpG400_18_LEFT	AACATCACCTTGGCAATCCTGG	2
CpG400_18_RIGHT	ACACTCTTTCCTGAGACCACGT	2
CpG400_19_LEFT	GACTGCTGTTGCTCACAAGGAG	1
CpG400_19_RIGHT	GGCTATTGGGTTCATGCCACAG	1
CpG400_20_LEFT	GATGCGGAAGTCACTGGAAACA	2
CpG400_20_RIGHT	CCTGCTTGACATCTCCCCAGTA	2
CpG400_21_LEFT	TGACTCGTAGACTGCTAGGTTCA	1
CpG400_21_RIGHT	CGACCCCATTGCCATAAAGTCC	1
CpG400_22_LEFT	GAGCGAGGAACATCCAGACTCT	2
CpG400_22_RIGHT	TAACGCACTGGAAGCCCTCTAA	2
CpG400_23_LEFT	TAGACTTGCATCCTGGAGCTGG	1
CpG400_23_RIGHT	TGGTGAGTTGGAGTCCGGAAAT	1
CpG400_24_LEFT	TATGGATGAGGCCCACTTCACA	2
CpG400_24_RIGHT	TGTCACGACAAAGTCCCACTCT	2
CpG400_25_LEFT	TTGGTTTGTTCCAAGCGTGAGG	1
CpG400_25_RIGHT	TGCATGGTCTTCGTCAGTCTCT	1
CpG400_26_LEFT	CGAGAGAGTCATTCTGGCTGGA	2
CpG400_26_RIGHT	TTATGGTGTTGTTGGTCGTGCC	2
CpG400_27_LEFT	CAAGCTTAGGACGGAGCAAAGG	1
CpG400_27_RIGHT	GAGGTTGTCAATGGCTTCCTGG	1
CpG400_28_LEFT	GGATGGACGCCAGAGTTTGTTC	2
CpG400_28_RIGHT	GAGCACCACCAGCAATAGGAAC	2
CpG400_29_LEFT	CGTCTTGATGAGGAACAAGGGC	1
CpG400_29_RIGHT	AAGTGGTCACTGCATGTTGGAC	1
CpG400_30_LEFT	GAGAACAAAGAGTGACCTAAGCCA	2
CpG400_30_RIGHT	AGCCCTGGGATCAAGTACATGT	2
CpG400_31_LEFT	TTTGGTATGGGCAAAGGGATGC	1
CpG400_31_RIGHT	TCCAGTACTTGTTCGGAGAGCC	1
CpG400_32_LEFT	TGACCCCCAAGTGGAGAAAAAG	2
CpG400_32_RIGHT	CCTCGGTGATGCCTGACTTTTT	2
CpG400_33_LEFT	TGGCTGGAGCTTCTCTAATCTACA	1
CpG400_33_RIGHT	TGTTCCACCCATAGCTTTGCAC	1
CpG400_34_LEFT	GGATACCTGCAGCCCTATGGAA	2
CpG400_34_RIGHT	TCATAGTGCTGGTGTATGGGCA	2
CpG400_35_LEFT	ACGTTGCTGTGTGACATAGGTG	1
CpG400_35_RIGHT	AGAGCCGAGATTCACATCCTCC	1
CpG400_36_LEFT	ACTCTCCCGCAACTCTACACAT	2
CpG400_36_RIGHT	TGTCGGTCATGGCTATTCCTGT	2
CpG400_37_LEFT	GTTCTTTGACGAGAACCACCCA	1
CpG400_37_RIGHT	GGATCGTTCACAGCTTCCACTG	1
CpG400_38_LEFT	GCATGGTCTCTTCCTGGTTGTG	2
CpG400_38_RIGHT	CCTCGTTCAAGAATCCAAGGGC	2
CpG400_39_LEFT	TGAGAGGAGAGTGCCAGAGTTG	1
CpG400_39_RIGHT	CCCTGTGCCCTTTCTCCATTTG	1
CpG400_40_LEFT	GGCTGGGATTACAAAGACTCGG	2
CpG400_40_RIGHT	TCACTTTCTCTGACCTCCGCAG	2
CpG400_41_LEFT	TTCGAGACAAGACCAAAGGGGG	1
CpG400_41_RIGHT	GAGCTTGTTGAAGTGGTGGGAG	1
CpG400_42_LEFT	AGATGATTGCGTTGTGAAGCCA	2
CpG400_42_RIGHT	ACCAGGTAGTTCTCCCAGTTGG	2
CpG400_43_LEFT	CCGCCACCAAGATGAACTGATT	1
CpG400_43_RIGHT	TCCACACCACAAGTCTTCCCTT	1
CpG400_44_LEFT	TCCATGGAAAGGGAGAATGGATGA	2
CpG400_44_RIGHT	TAGGCTTGGTTTCCCAGCTTCT	2
CpG400_45_LEFT	ACCTATCCACCCAAGTTCGCTA	1
CpG400_45_RIGHT	CGTGGTGGAAACTCATGGAGTC	1

## Sheet: ZIKV E NS1+176CpG 
ZIKV E/NS1+176CpG
Primer Name	Sequence	Multiplex primer scheme 1 and 2
CpG400_1_LEFT	TGAATCAGACTGCGACAGTTCG	1
CpG400_1_RIGHT	GCATGGCAGCCAGATCTTTCTT	1
CpG400_2_LEFT	CATCAGGATGGTCTTGGCGATT	2
CpG400_2_RIGHT	ATGGTGGCATCACACATGTGTC	2
CpG400_3_LEFT	TATGGCAGCGGAGGTCACTAGA	1
CpG400_3_RIGHT	TCGACTCTAATCAAGTGCTTTGTGT	1
CpG400_4_LEFT	CTTGGGTTGTGTACGGAACCTG	2
CpG400_4_RIGHT	CATGACCGTTACACAACCTCCG	2
CpG400_5_LEFT	TTGGCTTTTGGGAAGCTCAACG	1
CpG400_5_RIGHT	CCCATCCTCGATCCACTAACGT	1
CpG400_6_LEFT	GGCCGAAGTTCGATCTTACTGC	2
CpG400_6_RIGHT	CAAGACTTCCGAAACCACCGAG	2
CpG400_7_LEFT	ATCATGCTTTCGGTTCACGGAT	1
CpG400_7_RIGHT	GCCTTCTTGACTCCCTAGGACT	1
CpG400_8_LEFT	TGGTTCACAAAGAATGGTTTCACG	2
CpG400_8_RIGHT	CATCTGCGCGGGAACTTTACAC	2
CpG400_9_LEFT	TCGACTGAAAATGGACAAACTTCGA	1
CpG400_9_RIGHT	AAAACTGCCATTCGTTTTGCGC	1
CpG400_10_LEFT	GATGCTAGAACTTGATCCGCCA	2
CpG400_10_RIGHT	AGCAGAAACCGCAGTTGACAAA	2
CpG400_11_LEFT	TGTTTGGAGGAATGTCGTGGTT	1
CpG400_11_RIGHT	CGACGGATCGCCACATTATGTT	1
CpG400_12_LEFT	TTTACAACGACGTCGAAGCGTG	2
CpG400_12_RIGHT	CGAAACCGTGATCTTCCACCAG	2
CpG400_13_LEFT	CTTCCGCATGGATGGAAAGCTT	1
CpG400_13_RIGHT	AGATCGCTCTCTTCGATTCCGT	1
CpG400_14_LEFT	CGGTGAAAGGAAAAGAAGCCGT	2
CpG400_14_RIGHT	ACCATTCCTCGATCACCCTTCC	2
CpG400_15_LEFT	ACTCAAATGAAAGGACCGTGGC	1
CpG400_15_RIGHT	TCATAGCTACCAGCACTGCCAT	1
CpG400_16_LEFT	ATGGTGACTGCAGGATCAACTG	2
CpG400_16_RIGHT	CGCAGTTTGCAAAAGACACGAG	2
CpG400_17_LEFT	GCGGAAATGAACACTGGAGGAG	1
CpG400_17_RIGHT	TAGTCCCAGGGCCATGACAAAT	1
CpG400_18_LEFT	AACATCACCTTGGCAATCCTGG	2
CpG400_18_RIGHT	ACACTCTTTCCTGAGACCACGT	2
CpG400_19_LEFT	GACTGCTGTTGCTCACAAGGAG	1
CpG400_19_RIGHT	GGCTATTGGGTTCATGCCACAG	1
CpG400_20_LEFT	GATGCGGAAGTCACTGGAAACA	2
CpG400_20_RIGHT	CCTGCTTGACATCTCCCCAGTA	2
CpG400_21_LEFT	TGACTCGTAGACTGCTAGGTTCA	1
CpG400_21_RIGHT	CGACCCCATTGCCATAAAGTCC	1
CpG400_22_LEFT	GAGCGAGGAACATCCAGACTCT	2
CpG400_22_RIGHT	TAACGCACTGGAAGCCCTCTAA	2
CpG400_23_LEFT	TAGACTTGCATCCTGGAGCTGG	1
CpG400_23_RIGHT	TGGTGAGTTGGAGTCCGGAAAT	1
CpG400_24_LEFT	TATGGATGAGGCCCACTTCACA	2
CpG400_24_RIGHT	TGTCACGACAAAGTCCCACTCT	2
CpG400_25_LEFT	TTGGTTTGTTCCAAGCGTGAGG	1
CpG400_25_RIGHT	TGCATGGTCTTCGTCAGTCTCT	1
CpG400_26_LEFT	CGAGAGAGTCATTCTGGCTGGA	2
CpG400_26_RIGHT	TTATGGTGTTGTTGGTCGTGCC	2
CpG400_27_LEFT	CAAGCTTAGGACGGAGCAAAGG	1
CpG400_27_RIGHT	GAGGTTGTCAATGGCTTCCTGG	1
CpG400_28_LEFT	GGATGGACGCCAGAGTTTGTTC	2
CpG400_28_RIGHT	GAGCACCACCAGCAATAGGAAC	2
CpG400_29_LEFT	CGTCTTGATGAGGAACAAGGGC	1
CpG400_29_RIGHT	AAGTGGTCACTGCATGTTGGAC	1
CpG400_30_LEFT	GAGAACAAAGAGTGACCTAAGCCA	2
CpG400_30_RIGHT	AGCCCTGGGATCAAGTACATGT	2
CpG400_31_LEFT	TTTGGTATGGGCAAAGGGATGC	1
CpG400_31_RIGHT	TCCAGTACTTGTTCGGAGAGCC	1
CpG400_32_LEFT	TGACCCCCAAGTGGAGAAAAAG	2
CpG400_32_RIGHT	CCTCGGTGATGCCTGACTTTTT	2
CpG400_33_LEFT	TGGCTGGAGCTTCTCTAATCTACA	1
CpG400_33_RIGHT	TGTTCCACCCATAGCTTTGCAC	1
CpG400_34_LEFT	GGATACCTGCAGCCCTATGGAA	2
CpG400_34_RIGHT	TCATAGTGCTGGTGTATGGGCA	2
CpG400_35_LEFT	ACGTTGCTGTGTGACATAGGTG	1
CpG400_35_RIGHT	AGAGCCGAGATTCACATCCTCC	1
CpG400_36_LEFT	ACTCTCCCGCAACTCTACACAT	2
CpG400_36_RIGHT	TGTCGGTCATGGCTATTCCTGT	2
CpG400_37_LEFT	GTTCTTTGACGAGAACCACCCA	1
CpG400_37_RIGHT	GGATCGTTCACAGCTTCCACTG	1
CpG400_38_LEFT	GCATGGTCTCTTCCTGGTTGTG	2
CpG400_38_RIGHT	CCTCGTTCAAGAATCCAAGGGC	2
CpG400_39_LEFT	TGAGAGGAGAGTGCCAGAGTTG	1
CpG400_39_RIGHT	CCCTGTGCCCTTTCTCCATTTG	1
CpG400_40_LEFT	GGCTGGGATTACAAAGACTCGG	2
CpG400_40_RIGHT	TCACTTTCTCTGACCTCCGCAG	2
CpG400_41_LEFT	TTCGAGACAAGACCAAAGGGGG	1
CpG400_41_RIGHT	GAGCTTGTTGAAGTGGTGGGAG	1
CpG400_42_LEFT	AGATGATTGCGTTGTGAAGCCA	2
CpG400_42_RIGHT	ACCAGGTAGTTCTCCCAGTTGG	2
CpG400_43_LEFT	CCGCCACCAAGATGAACTGATT	1
CpG400_43_RIGHT	TCCACACCACAAGTCTTCCCTT	1
CpG400_44_LEFT	TCCATGGAAAGGGAGAATGGATGA	2
CpG400_44_RIGHT	TAGGCTTGGTTTCCCAGCTTCT	2
CpG400_45_LEFT	ACCTATCCACCCAAGTTCGCTA	1
CpG400_45_RIGHT	CGTGGTGGAAACTCATGGAGTC	1
