# Supplementary material for: CpG content in the Zika virus genome affects infection phenotypes in the adult brain and fetal lymph nodes
Source: Front Immunol. 2022 Aug 2;13:943481. doi: 10.3389/fimmu.2022.943481 (PMC9379343; doi:10.3389/fimmu.2022.943481)
Supplement: Supplementary file 1 [file DataSheet_1.zip › Data Sheet 1 (1)/Supplementary/Supplementary Table 3 Samples and NGS overview.xlsx]

## Sheet: mouse brains
Zika virus-infected samples and NGS overview
Stock/Mouse ID	Tissue type	Origin	Inoculation	Zika RNA input (copies per reaction)*	NGS Zika genome coverage (%)	NGS depth (average of nucleotides)**
ZIKV-wild-type-stock, replicate a	C6/36 cells	ISA, virus stock	NA	46641	0.893	8269
ZIKV-wild-type-stock, replicate b	C6/36 cells	ISA, virus stock	NA	46641	0.893	6077
IC-15B, replicate a	brain	mouse #15B	IC	54416.1	0.888	6619
IC-15B, replicate b	brain	mouse #15B	IC	54416.1	0.902	8943
IC-15L, replicate a	brain	mouse #15L	IC	184311	0.904	8355
IC-15L, replicate b	brain	mouse #15L	IC	184311	0.918	9054
IC-8-2R, replicate a	brain	mouse #8-2R	IC	28785.4	0.892	9682
IC-8-2R, replicate b	brain	mouse #8-2R	IC	28785.4	0.892	9320
IC-8B, replicate a	brain	mouse #8B	IC	34036.8	0.892	11689
IC-8B, replicate b	brain	mouse #8B	IC	34036.8	0.892	11468
ZIKV-E+102CpG-stock, replicate a	C6/36 cells	ISA, virus stock	NA	46676	0.943	26144
ZIKV-E+102CpG-stock, replicate b	C6/36 cells	ISA, virus stock	NA	46676	0.943	26658
IC-13B, replicate a	brain	mouse #13B	IC	41898	0.929	10848
IC-13B, replicate b	brain	mouse #13B	IC	41898	0.929	8739
IC-13L, replicate a	brain	mouse #13L	IC	236191	0.929	11040
IC-13L, replicate b	brain	mouse #13L	IC	236191	0.929	12624
IC-6L, replicate a	brain	mouse #6L	IC	104958	0.943	13625
IC-6L, replicate b	brain	mouse #6L	IC	104958	0.943	15881
IC-6R, replicate a	brain	mouse #6R	IC	45712.8	0.778	11490
IC-6R, replicate b	brain	mouse #6R	IC	45712.8	0.778	14461
ZIKV-E/NS1+176CpG-stock, replicate a	C6/36 cells	ISA, virus stock	NA	46690	0.964	13229
ZIKV-E/NS1+176CpG-stock, replicate b	C6/36 cells	ISA, virus stock	NA	46690	0.964	11140
IC-4-2R, replicate a	brain	mouse #4-2R	IC	46641.7	0.95	14485
IC-4-2R, replicate b	brain	mouse #4-2R	IC	46641.7	0.95	14562
IC-4B, replicate a	brain	mouse #4B	IC	88762.8	0.964	15653
IC-4B, replicate b	brain	mouse #4B	IC	88762.8	0.95	14047
IC-11-2R, replicate a	brain	mouse #11-2R	IC	193165	0.964	13802
IC-11-2R, replicate b	brain	mouse #11-2R	IC	193165	0.964	12040
IC-11L, replicate a	brain	mouse #11L	IC	35433.6	0.93	14252
IC-11L, replicate b	brain	mouse #11L	IC	35433.6	0.911	3739
"a" and "b": Represent technical replicates
IC: Intracerebrally
ISA: Infectious Subgenomic Amplicons method
* The input of Zika virus RNA (measured with RT-qPCR) for reverse transcriptase reaction to produce cDNA
** The sequencing depth threshold for samples to be included into single nucleotide variation analysis is 400 nucleotides
NA: not available
ZIKV: Zika virus

## Sheet: porcine placenta
Zika virus-infected samples and NGS overview
Stock/Fetus ID	Tissue type	Origin	Inoculation	Zika RNA input (copies per reaction)*	NGS Zika genome coverage (%)**	NGS depth (average of nucleotides)
ZIKV-wild-type-stock, replicate a	C6/36 cells	ISA, virus stock	NA	46641	0.92	22597
ZIKV-wild-type-stock, replicate b	C6/36 cells	ISA, virus stock	NA	46641	0.92	6687
313-10-F11, replicate a	placenta	gilt #313-10, fetus #11	IP+IA	24010	0.958	12487
313-10-F11, replicate b	placenta	gilt #313-10, fetus #11	IP+IA	24010	0.92	13028
313-10-F12, replicate a	placenta	gilt #313-10, fetus #12	IP+IA	6517000	0.982	11115
313-10-F12, replicate b	placenta	gilt #313-10, fetus #12	IP+IA	6517000	0.982	16516
313-10-F15, replicate a	placenta	gilt #313-10, fetus #15	IP+IA	3346	0.92	13829
313-10-F15, replicate b	placenta	gilt #313-10, fetus #15	IP+IA	3346	0.916	15751
313-10-F9, replicate a	placenta	gilt #313-10, fetus #9	IP+IA	3829	0.916	12624
313-10-F9, replicate b	placenta	gilt #313-10, fetus #9	IP+IA	3829	0.901	10796
ZIKV-E/NS1+176CpG-stock, replicate a	C6/36 cells	ISA, virus stock	NA	46690	0.964	11140
ZIKV-E/NS1+176CpG-stock, replicate b	C6/36 cells	ISA, virus stock	NA	46690	0.925	10126
313-8-F12, replicate a	placenta	gilt #313-8, fetus #12	IP+IA	79100	0.964	12066
313-8-F12, replicate b	placenta	gilt #313-8, fetus #12	IP+IA	79100	0.964	9814
313-8-F13, replicate a	placenta	gilt #313-8, fetus #13	IP+IA	153300	0.964	9648
313-8-F13, replicate b	placenta	gilt #313-8, fetus #13	IP+IA	153300	0.964	8711
313-8-F14, replicate a	placenta	gilt #313-8, fetus #14	IP+IA	2030	0.936	11951
313-8-F14, replicate b	placenta	gilt #313-8, fetus #14	IP+IA	2030	0.936	10704
313-8-F15, replicate a	placenta	gilt #313-8, fetus #15	IP+IA	3710000	0.964	14429
313-8-F15, replicate b	placenta	gilt #313-8, fetus #15	IP+IA	3710000	0.964	7946
"a" and "b": Represent technical replicates
IP+IA: intraperitoneal + intraamniotic virus inoculation
ISA: Infectious Subgenomic Amplicons method
* The input of Zika virus RNA (measured with RT-qPCR) for reverse transcriptase reaction to produce cDNA
** The sequencing depth threshold for samples to be included into single nucleotide variation analysis is 400 nucleotides
NA: not available
ZIKV: Zika virus
