# Supplementary material for: CpG content in the Zika virus genome affects infection phenotypes in the adult brain and fetal lymph nodes
Source: Front Immunol. 2022 Aug 2;13:943481. doi: 10.3389/fimmu.2022.943481 (PMC9379343; doi:10.3389/fimmu.2022.943481)
Supplement: Supplementary file 1 [file DataSheet_1.zip › Data Sheet 1 (1)/Supplementary/Supplementary Table 4 NGS coverage gaps in the Zika virus genome.xlsx]

## Sheet: mouse brains
NGS coverage gaps in the Zika virus genome
Stock/Mouse ID	Gap start (nt position)	Gap end (nt position)
ZIKV-wild-type-stock, replicate a	1	37
ZIKV-wild-type-stock, replicate a	5308	5483
ZIKV-wild-type-stock, replicate a	6459	6695
ZIKV-wild-type-stock, replicate a	10105	10807
ZIKV-wild-type-stock, replicate b	1	37
ZIKV-wild-type-stock, replicate b	5308	5483
ZIKV-wild-type-stock, replicate b	6459	6695
ZIKV-wild-type-stock, replicate b	10105	10807
IC-15B, replicate a	1	37
IC-15B, replicate a	4966	5483
IC-15B, replicate a	6459	6695
IC-15B, replicate a	10392	10807
IC-15B, replicate b	1	37
IC-15B, replicate b	4966	5483
IC-15B, replicate b	5308	5483
IC-15B, replicate b	6459	6695
IC-15B, replicate b	10392	10807
IC-15L, replicate a	1	37
IC-15L, replicate a	4966	5483
IC-15L, replicate a	6459	6695
IC-15L, replicate a	7395	7476
IC-15L, replicate a	7505	7576
IC-15L, replicate a	10392	10807
IC-15L, replicate b	1	37
IC-15L, replicate b	4966	5158
IC-15L, replicate b	6459	6695
IC-15L, replicate b	10392	10807
IC-8-2R, replicate a	1	37
IC-8-2R, replicate a	4966	5158
IC-8-2R, replicate a	6459	6695
IC-8-2R, replicate a	10105	10807
IC-8-2R, replicate b	1	37
IC-8-2R, replicate b	4966	5158
IC-8-2R, replicate b	6459	6695
IC-8-2R, replicate b	10105	10807
IC-8B, replicate a	1	37
IC-8B, replicate a	4966	5158
IC-8B, replicate a	6459	6695
IC-8B, replicate a	10105	10807
IC-8B, replicate b	1	37
IC-8B, replicate b	4966	5158
IC-8B, replicate b	6459	6695
IC-8B, replicate b	10105	10807
ZIKV-E+102CpG-stock, replicate a	1	37
ZIKV-E+102CpG-stock, replicate a	2468	2572
ZIKV-E+102CpG-stock, replicate a	2948	3070
ZIKV-E+102CpG-stock, replicate a	10457	10807
ZIKV-E+102CpG-stock, replicate b	1	37
ZIKV-E+102CpG-stock, replicate b	2468	2572
ZIKV-E+102CpG-stock, replicate b	2948	3070
ZIKV-E+102CpG-stock, replicate b	10457	10807
IC-13B, replicate a	1	37
IC-13B, replicate a	2468	2572
IC-13B, replicate a	2948	3070
IC-13B, replicate a	5055	5150
IC-13B, replicate a	5152	5152
IC-13B, replicate a	5156	5209
IC-13B, replicate a	10457	10807
IC-13B, replicate b	1	37
IC-13B, replicate b	2468	2572
IC-13B, replicate b	2948	3070
IC-13B, replicate b	5055	5209
IC-13B, replicate b	10457	10807
IC-13L, replicate a	1	37
IC-13L, replicate a	2468	2572
IC-13L, replicate a	2948	3070
IC-13L, replicate a	5055	5209
IC-13L, replicate a	10457	10807
IC-13L, replicate b	1	37
IC-13L, replicate b	2468	2572
IC-13L, replicate b	2948	3070
IC-13L, replicate b	5055	5209
IC-13L, replicate b	10457	10807
IC-6L, replicate a	1	37
IC-6L, replicate a	2468	2572
IC-6L, replicate a	2948	3070
IC-6L, replicate a	10457	10807
IC-6L, replicate b	1	37
IC-6L, replicate b	2468	2572
IC-6L, replicate b	2948	3070
IC-6L, replicate b	10457	10807
IC-6R, replicate a	1	37
IC-6R, replicate a	826	2572
IC-6R, replicate a	2948	3070
IC-6R, replicate a	3875	4011
IC-6R, replicate a	10457	10807
IC-6R, replicate b	1	37
IC-6R, replicate b	826	2572
IC-6R, replicate b	2948	3070
IC-6R, replicate b	3875	4011
IC-6R, replicate b	10457	10807
ZIKV-E/NS1+176CpG-stock, replicate a	1	37
ZIKV-E/NS1+176CpG-stock, replicate a	10457	10807
ZIKV-E/NS1+176CpG-stock, replicate b	1	37
ZIKV-E/NS1+176CpG-stock, replicate b	10457	10807
IC-4-2R, replicate a	1	37
IC-4-2R, replicate a	5055	5209
IC-4-2R, replicate a	10457	10807
IC-4-2R, replicate b	1	37
IC-4-2R, replicate b	5055	5209
IC-4-2R, replicate b	10457	10807
IC-4B, replicate a	1	37
IC-4B, replicate a	10457	10807
IC-4B, replicate b	1	37
IC-4B, replicate b	5055	5209
IC-4B, replicate b	10457	10807
IC-11-2R, replicate a	1	37
IC-11-2R, replicate a	10457	10807
IC-11-2R, replicate b	1	37
IC-11-2R, replicate b	10457	10807
IC-11L, replicate a	1	37
IC-11L, replicate a	5055	5209
IC-11L, replicate a	10196	10244
IC-11L, replicate a	10295	10807
IC-11L, replicate b	1	37
IC-11L, replicate b	3875	3899
IC-11L, replicate b	5055	5209
IC-11L, replicate b	7539	7632
IC-11L, replicate b	9582	9592
IC-11L, replicate b	9656	9680
IC-11L, replicate b	10196	10807

## Sheet: porcine placenta
NGS coverage gaps in the Zika virus genome
Stock/Fetus ID	Gap start (nt position)	Gap end (nt position)
ZIKV-wild-type-stock, replicate a	1	37
ZIKV-wild-type-stock, replicate a	5308	5483
ZIKV-wild-type-stock, replicate a	6459	6695
ZIKV-wild-type-stock, replicate a	10392	10807
ZIKV-wild-type-stock, replicate b	1	37
ZIKV-wild-type-stock, replicate b	5308	5483
ZIKV-wild-type-stock, replicate b	6459	6695
ZIKV-wild-type-stock, replicate b	10392	10807
313-10-F11, replicate a	1	37
313-10-F11, replicate a	10392	10807
313-10-F11, replicate b	1	37
313-10-F11, replicate b	5308	5483
313-10-F11, replicate b	6459	6695
313-10-F11, replicate b	10392	10807
313-10-F12, replicate a	1	37
313-10-F12, replicate a	10648	10807
313-10-F12, replicate b	1	37
313-10-F12, replicate b	10648	10807
313-10-F15, replicate a	1	37
313-10-F15, replicate a	5308	5483
313-10-F15, replicate a	6459	6695
313-10-F15, replicate a	10392	10807
313-10-F15, replicate b	1	37
313-10-F15, replicate b	960	1000
313-10-F15, replicate b	5308	5483
313-10-F15, replicate b	6459	6695
313-10-F15, replicate b	10392	10807
313-10-F9, replicate a	1	37
313-10-F9, replicate a	960	1000
313-10-F9, replicate a	5308	5483
313-10-F9, replicate a	6459	6695
313-10-F9, replicate a	10392	10807
313-10-F9, replicate b	1	37
313-10-F9, replicate b	797	1000
313-10-F9, replicate b	5308	5483
313-10-F9, replicate b	6459	6695
313-10-F9, replicate b	10392	10807
ZIKV-E/NS1+176CpG-stock, replicate a	1	37
ZIKV-E/NS1+176CpG-stock, replicate a	10457	10807
ZIKV-E/NS1+176CpG-stock, replicate b	1	37
ZIKV-E/NS1+176CpG-stock, replicate b	5055	5209
ZIKV-E/NS1+176CpG-stock, replicate b	6527	6695
ZIKV-E/NS1+176CpG-stock, replicate b	7539	7632
ZIKV-E/NS1+176CpG-stock, replicate b	10457	10807
313-8-F12, replicate a	1	37
313-8-F12, replicate a	10457	10807
313-8-F12, replicate b	1	37
313-8-F12, replicate b	10457	10807
313-8-F13, replicate a	1	37
313-8-F13, replicate a	10457	10807
313-8-F13, replicate b	1	37
313-8-F13, replicate b	10457	10807
313-8-F14, replicate a	1	37
313-8-F14, replicate a	3402	3555
313-8-F14, replicate a	5055	5062
313-8-F14, replicate a	9336	9473
313-8-F14, replicate a	10365	10368
313-8-F14, replicate a	10457	10807
313-8-F14, replicate b	1	37
313-8-F14, replicate b	3402	3555
313-8-F14, replicate b	5055	5209
313-8-F14, replicate b	10457	10807
313-8-F15, replicate a	1	37
313-8-F15, replicate a	10457	10807
313-8-F15, replicate b	1	37
313-8-F15, replicate b	10457	10807
