# Supplementary material for: CpG content in the Zika virus genome affects infection phenotypes in the adult brain and fetal lymph nodes
Source: Front Immunol. 2022 Aug 2;13:943481. doi: 10.3389/fimmu.2022.943481 (PMC9379343; doi:10.3389/fimmu.2022.943481)
Supplement: Supplementary file 2 [file Table_5.xlsx]

## Sheet: Mouse brain - SNVs
Zika virus SNVs in mouse brain samples
Sample ID	Position in the Zika genome (nt #)**	Reference nucleotide	Emerged nucleotide	Depth in replicate a (nt)*	Depth in replicate b (nt)*	Frequency of the nucleotides in replicate a (%)	Frequency of the nucleotides in replicate b (%)	Mean frequency (%)	Reference codon	Reference amino acid	Emerged codon	Emerged amino acid	Zika protein	Position of the amino acid in the specific protein (aa #)
ZIKV-wild-type-stock	170	A	G	2778	1669	0.201944	0.192331	0.197138	GTA	V	GTG	V	ancC	21
ZIKV-wild-type-stock	355	A	G	2728	1632	0.202346	0.191789	0.197068	AAG	K	AGG	R	ancC	83
ZIKV-wild-type-stock	3758	A	G	18908	14527	0.0300402	0.0461899	0.038115	GGA	G	GGG	G	NS2A	71
ZIKV-wild-type-stock	4644	A	G	15175	10786	0.180165	0.190154	0.185159	AAG	K	GAG	E	NS3	11
ZIKV-wild-type-stock	6083	A	G	11747	8341	0.252575	0.262319	0.257447	GCA	A	GCG	A	NS3	490
ZIKV-wild-type-stock	7379	T	C	7823	5345	0.183817	0.181104	0.18246	ACT	T	ACC	T	NS4B	155
ZIKV-wild-type-stock	931	A	G	4695	2324	0.268797	0.172547	0.220672	AAA	K	AGA	R	M	60
ZIKV-wild-type-stock	9605	C	T	7346	5485	0.0329431	0.0437557	0.0383494	ACC	T	ACT	T	NS5	646
ZIKV-wild-type-stock	9902	G	A	5587	3746	0.486486	0.501335	0.49391	GGG	G	GGA	G	NS5	745
IC-15B	170	A	G	1216	1735	0.177632	0.183862	0.180747	GTA	V	GTG	V	ancC	21
IC-15B	2388	T	C	2397	3323	0.57572	0.560939	0.568329	TTG	L	CTG	L	E	471
IC-15B	2798	A	G	5703	7471	0.0464668	0.0487217	0.0475943	AGA	R	AGG	R	NS1	103
IC-15B	3279	A	G	3835	4716	0.58279	0.584394	0.583592	ATG	M	GTG	V	NS1	264
IC-15B	355	A	G	1189	1687	0.185029	0.192057	0.188543	AAG	K	AGG	R	ancC	83
IC-15B	4644	A	G	15143	20185	0.173017	0.175873	0.174445	AAG	K	GAG	E	NS3	11
IC-15B	6951	C	T	9428	11932	0.38216	0.385434	0.383797	CTA	L	TTA	L	NS4B	13
IC-15B	7379	T	C	1530	2465	0.156209	0.17931	0.16776	ACT	T	ACC	T	NS4B	155
IC-15B	931	A	G	3139	3166	0.162472	0.175932	0.169202	AAA	K	AGA	R	M	60
IC-15L	2741	T	C	534	928	0.47191	0.490302	0.481106	GTT	V	GTC	V	NS1	84
IC-15L	3785	A	G	11870	11034	0.114827	0.121171	0.117999	ATA	I	ATG	M	NS2A	80
IC-15L	3895	C	T	11726	10947	0.159048	0.161049	0.160048	GCG	A	GTG	V	NS2A	117
IC-15L	7049	C	T	13083	15278	0.473592	0.485535	0.479564	GCC	A	GCT	A	NS4B	45
IC-15L	9605	C	T	4604	4967	0.136403	0.124623	0.130513	ACC	T	ACT	T	NS5	646
IC-8-2R	2014	C	T	15216	12470	0.182177	0.168003	0.17509	GCG	A	GTG	V	E	346
IC-8-2R	4530	C	T	10462	8180	0.0642325	0.0589242	0.0615784	CTG	L	TTG	L	NS2B	103
IC-8-2R	6083	A	G	13230	12477	0.0422525	0.044562	0.0434072	GCA	A	GCG	A	NS3	490
IC-8-2R	936	A	G	6522	4976	0.113309	0.10832	0.110815	ATA	I	GTA	V	M	62
IC-8-2R	9605	C	T	7630	8626	0.192792	0.184326	0.188559	ACC	T	ACT	T	NS5	646
IC-8-2R	9902	G	A	5274	4496	0.671407	0.673043	0.672225	GGG	G	GGA	G	NS5	745
IC-8B	3699	A	G	26948	25586	0.0850527	0.0803174	0.082685	AGT	S	GGT	G	NS2A	52
IC-8B	3700	G	T	25660	24348	0.0849571	0.0798834	0.0824203	AGT	S	ATT	I	NS2A	52
IC-8B	3758	A	G	25706	24414	0.313662	0.328049	0.320855	GGA	G	GGG	G	NS2A	71
IC-8B	9440	T	C	16829	15906	0.0361281	0.0314975	0.0338128	GTT	V	GTC	V	NS5	591
IC-8B	9605	C	T	9833	9452	0.294417	0.31697	0.305693	ACC	T	ACT	T	NS5	646
IC-8B	9766	C	T	6959	7257	0.0306078	0.0341739	0.0323908	ACT	T	ATT	I	NS5	700
ZIKV-E+102CpG-stock	2741	T	C	9928	9134	0.104654	0.107291	0.105972	GTT	V	GTC	V	NS1	84
ZIKV-E+102CpG-stock	2890	T	C	10664	9671	0.152101	0.160273	0.156187	GTC	V	GCC	A	NS1	134
ZIKV-E+102CpG-stock	3764	T	C	29839	34920	0.198666	0.197222	0.197944	GAT	D	GAC	D	NS2A	73
ZIKV-E+102CpG-stock	4947	C	T	24565	24115	0.200773	0.194029	0.197401	CTG	L	TTG	L	NS3	112
ZIKV-E+102CpG-stock	9196	G	T	16732	20287	0.04082	0.0377089	0.0392644	GGG	G	GTG	V	NS5	510
ZIKV-E+102CpG-stock	9198	C	G	16696	20240	0.0404887	0.0371542	0.0388215	CTG	L	GTG	V	NS5	511
IC-13B	1587	T	C	2290	1818	0.142795	0.126513	0.134654	TTG	L	CTG	L	E	204
IC-13B	2741	T	C	3139	2532	0.183817	0.193918	0.188868	GTT	V	GTC	V	NS1	84
IC-13B	3764	T	C	15171	12381	0.325358	0.317987	0.321673	GAT	D	GAC	D	NS2A	73
IC-13B	4130	A	G	12831	9655	0.070922	0.0662869	0.0686044	TTA	L	TTG	L	NS2A	195
IC-13B	4947	C	T	7769	6268	0.318445	0.312221	0.315333	CTG	L	TTG	L	NS3	112
IC-13B	773	T	C	12723	10748	0.269826	0.259676	0.264751	CAT	H	CAC	H	M	7
IC-13B	8235	A	T	7064	5168	0.0488392	0.0493421	0.0490906	ACT	T	TCT	S	NS5	190
IC-13B	8420	G	A	15237	11459	0.050338	0.0493062	0.0498221	GTG	V	GTA	V	NS5	251
IC-13L	1675	C	T	7148	7813	0.0478456	0.0450531	0.0464494	ACG	T	ATG	M	E	233
IC-13L	2741	T	C	4511	5011	0.0494347	0.0470964	0.0482655	GTT	V	GTC	V	NS1	84
IC-13L	2890	T	C	4762	5327	0.0881982	0.0803454	0.0842718	GTC	V	GCC	A	NS1	134
IC-13L	3764	T	C	16079	18763	0.807389	0.811278	0.809334	GAT	D	GAC	D	NS2A	73
IC-13L	4339	T	C	15572	17762	0.814988	0.821417	0.818202	ATT	I	ACT	T	NS2B	39
IC-13L	4947	C	T	7017	7911	0.821149	0.811528	0.816339	CTG	L	TTG	L	NS3	112
IC-13L	6642	T	C	5594	6835	0.0634609	0.0514996	0.0574802	TTG	L	CTG	L	NS4A	60
IC-13L	7208	A	G	14960	17062	0.0882353	0.0888524	0.0885439	ATA	I	ATG	M	NS4B	98
IC-13L	8744	A	G	6505	7875	0.0361261	0.0427937	0.0394599	AAA	K	AAG	K	NS5	359
IC-6L	2741	T	C	6962	7045	0.554438	0.555145	0.554791	GTT	V	GTC	V	NS1	84
IC-6R	10136	C	T	8943	10306	0.151068	0.132447	0.141758	AAC	N	AAT	N	NS5	823
IC-6R	299	T	A	21598	26200	0.052829	0.0570229	0.054926	GGT	G	GGA	G	ancC	64
IC-6R	3758	A	G	12037	15783	0.561602	0.569537	0.56557	GGA	G	GGG	G	NS2A	71
IC-6R	6563	G	A	6946	8717	0.57184	0.556843	0.564342	CGG	R	CGA	R	NS4A	33
IC-6R	800	G	A	6372	8301	0.0359385	0.0379472	0.0369428	TCG	S	TCA	S	M	16
ZIKV-E/NS1+176CpG-stock	5282	T	C	7923	5731	0.0426606	0.0354214	0.039041	GCT	A	GCC	A	NS3	223
IC-4-2R	2280	G	A	13626	14762	0.17085	0.173147	0.171998	GGC	G	AGC	S	E	435
IC-4-2R	2778	A	C	9816	11729	0.177262	0.179384	0.178323	ATG	M	CTG	L	NS1	97
IC-4-2R	8750	C	T	11511	13063	0.133264	0.14231	0.137787	GAC	D	GAT	D	NS5	361
IC-4B	2218	C	T	16092	13369	0.0677355	0.0746503	0.0711929	ACT	T	ATT	I	E	414
IC-4B	5813	T	C	16339	12145	0.181774	0.181886	0.18183	CAT	H	CAC	H	NS3	400
IC-4B	6587	C	T	9045	6755	0.0563847	0.0553664	0.0558756	TAC	Y	TAT	Y	NS4A	41
IC-4B	7259	G	A	21968	19010	0.342453	0.354761	0.348607	TTG	L	TTA	L	NS4B	115
IC-4B	9586	G	A	4178	2688	0.179751	0.168155	0.173953	CGG	R	CAG	Q	NS5	640
IC-4B	9692	G	A	11273	9221	0.126674	0.131005	0.128839	AGG	R	AGA	R	NS5	675
IC-11-2R	10277	C	T	3798	2427	0.0929437	0.10754	0.100242	AAC	N	AAT	N	NS5	870
IC-11-2R	5318	C	T	12320	8291	0.0371753	0.0843083	0.0607418	GCC	A	GCT	A	NS3	235
IC-11-2R	5486	T	C	20735	14226	0.0855558	0.0906087	0.0880823	GAT	D	GAC	D	NS3	291
IC-11-2R	7310	G	A	9319	7794	0.102371	0.102515	0.102443	GCG	A	GCA	A	NS4B	132
IC-11-2R	8606	C	T	17848	14170	0.792974	0.80127	0.797122	CCC	P	CCT	P	NS5	313
IC-11L	1344	A	G	10020	7839	0.047006	0.0376324	0.0423192	AAA	K	GAA	E	E	123
IC-11L	1389	C	T	10061	7269	0.0430375	0.0310909	0.0370642	CGT	R	TGT	C	E	138
IC-11L	1674	A	G	8554	2702	0.0429039	0.0329386	0.0379213	ACG	T	GCG	A	E	233
IC-11L	3668	G	T	9129	3327	0.0343959	0.0333634	0.0338796	CTG	L	CTT	L	NS2A	41
IC-11L	3809	G	A	14840	3468	0.649124	0.646194	0.647659	GCG	A	GCA	A	NS2A	88
IC-11L	4553	C	T	6546	2153	0.0695081	0.0668834	0.0681957	AAC	N	AAT	N	NS2B	110
* The sequencing depth threshold for samples to be included into single nucleotide variation analysis is 400 nucleotides for both replicates.
** Specific reference sequences for each Zika virus variant that were used to identify SNVs are in Supplementary File 1.
Colored in yellow are stock-specific SNVs that were preserved in mouse brain samples.
Colored in green are stock-specific SNVs that disappeared in mouse brain samples.
UTR: untranslated region.
C: Capsid protein.
pr and M: precursor and membrane proteins.
E: envelope protein.
NS1: nonstructural protein 1.
NS2A: nonstructural protein 2A.
NS2B: nonstructural protein 2B.
NS3: nonstructural protein 3.
NS4A: nonstructural protein 4A.
NS4B: nonstructural protein 4B.
NS5: nonstructural protein 5.
ZIKV: Zika virus.

## Sheet: Mouse brain - iSNVs
Zika virus iSNVs in mouse brain samples
Tissue-specific SNVs that were not present in initial corresponding Zika virus stocks were considered as de novo emerged intra-host SNVs (iSNVs)
Sample ID	Position in the Zika genome (nt #)**	Reference nucleotide	Emerged nucleotide	Depth in replicate a (nt)*	Depth in replicate b (nt)*	Frequency of the nucleotides in replicate a (%)	Frequency of the nucleotides in replicate b (%)	Mean frequency (%)	Reference codon	Reference amino acid	Emerged codon	Emerged amino acid	Zika protein	Position of the amino acid in the specific protein (aa #)	Low-threshold SNV analysis (%; replicate a)***	Low-threshold SNV analysis (%; replicate b)***	Mean low-threshold SNV analysis (%)***
ZIKV-wild-type-stock
IC-15B	2388	T	C	2397	3323	0.57572	0.560939	0.568329	TTG	L	CTG	L	E	471	0	0	0
IC-15B	2798	A	G	5703	7471	0.0464668	0.0487217	0.0475943	AGA	R	AGG	R	NS1	103	0	0	0
IC-15B	3279	A	G	3835	4716	0.58279	0.584394	0.583592	ATG	M	GTG	V	NS1	264	0.00402272	0.00219092	0.00310682
IC-15B	6951	C	T	9428	11932	0.38216	0.385434	0.383797	CTA	L	TTA	L	NS4B	13	0	0	0
IC-15L	2741	T	C	534	928	0.47191	0.490302	0.481106	GTT	V	GTC	V	NS1	84	0	0	0
IC-15L	3785	A	G	11870	11034	0.114827	0.121171	0.117999	ATA	I	ATG	M	NS2A	80	0	0	0
IC-15L	3895	C	T	11726	10947	0.159048	0.161049	0.160048	GCG	A	GTG	V	NS2A	117	0.000434329	0.000328911	0.00038162
IC-15L	7049	C	T	13083	15278	0.473592	0.485535	0.479564	GCC	A	GCT	A	NS4B	45	0.000542888	0.000790871	0.000666879
IC-8-2R	2014	C	T	15216	12470	0.182177	0.168003	0.17509	GCG	A	GTG	V	E	346	0.000570939	0.00127162	0.00092128
IC-8-2R	4530	C	T	10462	8180	0.0642325	0.0589242	0.0615784	CTG	L	TTG	L	NS2B	103	0.000123487	0.000181719	0.000152603
IC-8-2R	936	A	G	6522	4976	0.113309	0.10832	0.110815	ATA	I	GTA	V	M	62	0.000425894	0.000861698	0.000643796
IC-8B	3699	A	G	26948	25586	0.0850527	0.0803174	0.082685	AGT	S	GGT	G	NS2A	52	0.000156055	0.000338249	0.000247152
IC-8B	3700	G	T	25660	24348	0.0849571	0.0798834	0.0824203	AGT	S	ATT	I	NS2A	52	0.00124249	0.000134989	0.00068874
IC-8B	9440	T	C	16829	15906	0.0361281	0.0314975	0.0338128	GTT	V	GTC	V	NS5	591	0	0	0
IC-8B	9766	C	T	6959	7257	0.0306078	0.0341739	0.0323908	ACT	T	ATT	I	NS5	700	0	0	0
ZIKV-E+102CpG-stock
IC-13B	1587	T	C	2290	1818	0.142795	0.126513	0.134654	TTG	L	CTG	L	E	204	0.000356014	0.000183981	0.000269997
IC-13B	4130	A	G	12831	9655	0.070922	0.0662869	0.0686044	TTA	L	TTG	L	NS2A	195	0.000295571	0.000177406	0.000236488
IC-13B	773	T	C	12723	10748	0.269826	0.259676	0.264751	CAT	H	CAC	H	M	7	0.00026177	0.00043342	0.000347595
IC-13B	8235	A	T	7064	5168	0.0488392	0.0493421	0.0490906	ACT	T	TCT	S	NS5	190	0	0	0
IC-13B	8420	G	A	15237	11459	0.050338	0.0493062	0.0498221	GTG	V	GTA	V	NS5	251	0.00111637	0.00106474	0.00109055
IC-13L	1675	C	T	7148	7813	0.0478456	0.0450531	0.0464494	ACG	T	ATG	M	E	233	0.00042404	0.000487618	0.000455829
IC-13L	4339	T	C	15572	17762	0.814988	0.821417	0.818202	ATT	I	ACT	T	NS2B	39	0.000123585	0.000130548	0.000127067
IC-13L	6642	T	C	5594	6835	0.0634609	0.0514996	0.0574802	TTG	L	CTG	L	NS4A	60	0.00010983	0.000248262	0.000179046
IC-13L	7208	A	G	14960	17062	0.0882353	0.0888524	0.0885439	ATA	I	ATG	M	NS4B	98	0.000482946	0.000424232	0.000453589
IC-13L	8744	A	G	6505	7875	0.0361261	0.0427937	0.0394599	AAA	K	AAG	K	NS5	359	0.000319068	0.000428334	0.000373701
IC-6R	10136	C	T	8943	10306	0.151068	0.132447	0.141758	AAC	N	AAT	N	NS5	823	0.000261165	0.00056123	0.000411198
IC-6R	299	T	A	21598	26200	0.052829	0.0570229	0.054926	GGT	G	GGA	G	ancC	64	0	0	0
IC-6R	3758	A	G	12037	15783	0.561602	0.569537	0.56557	GGA	G	GGG	G	NS2A	71	0.000252983	0.000202257	0.00022762
IC-6R	6563	G	A	6946	8717	0.57184	0.556843	0.564342	CGG	R	CGA	R	NS4A	33	0.000460087	0.000261952	0.000361019
IC-6R	800	G	A	6372	8301	0.0359385	0.0379472	0.0369428	TCG	S	TCA	S	M	16	0.000676615	0.000601222	0.000638918
ZIKV-E/NS1+176CpG-stock
IC-4-2R	2280	G	A	13626	14762	0.17085	0.173147	0.171998	GGC	G	AGC	S	E	435	0.000189645	0.000627353	0.000408499
IC-4-2R	2778	A	C	9816	11729	0.177262	0.179384	0.178323	ATG	M	CTG	L	NS1	97	0.000345961	0.00117292	0.000759441
IC-4-2R	8750	C	T	11511	13063	0.133264	0.14231	0.137787	GAC	D	GAT	D	NS5R38	361	0.000109266	0.000133369	0.000121317
IC-4B	2218	C	T	16092	13369	0.0677355	0.0746503	0.0711929	ACT	T	ATT	I	E	414	0.000182971	0.000582945	0.000382958
IC-4B	5813	T	C	16339	12145	0.181774	0.181886	0.18183	CAT	H	CAC	H	NS3	400	0.00125198	0.000608008	0.000929994
IC-4B	6587	C	T	9045	6755	0.0563847	0.0553664	0.0558756	TAC	Y	TAT	Y	NS4A	41	0.00125198	0.000608008	0.000929994
IC-4B	7259	G	A	21968	19010	0.342453	0.354761	0.348607	TTG	L	TTA	L	NS4B	115	0	0	0
IC-4B	9586	G	A	4178	2688	0.179751	0.168155	0.173953	CGG	R	CAG	Q	NS5	640	0.00103199	0.00033389	0.00068294
IC-4B	9692	G	A	11273	9221	0.126674	0.131005	0.128839	AGG	R	AGA	R	NS5	675	0	0	0
IC-11-2R	10277	C	T	3798	2427	0.0929437	0.10754	0.100242	AAC	N	AAT	N	NS5	870	0	0	0
IC-11-2R	5318	C	T	12320	8291	0.0371753	0.0843083	0.0607418	GCC	A	GCT	A	NS3	235	0.000281981	0.000130993	0.000206487
IC-11-2R	5486	T	C	20735	14226	0.0855558	0.0906087	0.0880823	GAT	D	GAC	D	NS3	291	0.000974324	0.000213493	0.000593909
IC-11-2R	7310	G	A	9319	7794	0.102371	0.102515	0.102443	GCG	A	GCA	A	NS4B	132	0	0	0
IC-11-2R	8606	C	T	17848	14170	0.792974	0.80127	0.797122	CCC	P	CCT	P	NS5	313	0	0	0
IC-11L	1344	A	G	10020	7839	0.047006	0.0376324	0.0423192	AAA	K	GAA	E	E	123	0.00798085	0.0162149	0.0120979
IC-11L	1389	C	T	10061	7269	0.0430375	0.0310909	0.0370642	CGT	R	TGT	C	E	138	0.00033557	0.000121818	0.000228694
IC-11L	1674	A	G	8554	2702	0.0429039	0.0329386	0.0379213	ACG	T	GCG	A	E	233	0.000537098	0.000196637	0.000366867
IC-11L	3668	G	T	9129	3327	0.0343959	0.0333634	0.0338796	CTG	L	CTT	L	NS2A	41	0.000225352	0.000117495	0.000171424
IC-11L	3809	G	A	14840	3468	0.649124	0.646194	0.647659	GCG	A	GCA	A	NS2A	88	0.000787264	0.00145096	0.00111911
IC-11L	4553	C	T	6546	2153	0.0695081	0.0668834	0.0681957	AAC	N	AAT	N	NS2B	110	0	0	0
* The sequencing depth threshold for samples to be included into single nucleotide variation analysis is 400 nucleotides for both replicates.
** Specific reference sequences for each Zika virus variant that were used to identify SNVs are in Supplementary File 1.
UTR: untranslated region.
C: Capsid protein.
pr and M: precursor and membrane proteins.
E: envelope protein.
NS1: nonstructural protein 1.
NS2A: nonstructural protein 2A.
NS2B: nonstructural protein 2B.
NS3: nonstructural protein 3.
NS4A: nonstructural protein 4A.
NS4B: nonstructural protein 4B.
NS5: nonstructural protein 5.
ZIKV: Zika virus.
***To further confirm that iSNVs are not virus stock-derived artifacts, we called variants in the Zika virus stock sequences with the low-frequency threshold (0.01%) and compared low-frequency stock-specific SNVs to brain-specific iSNVs.

## Sheet: Porcine placenta-SNVs and iSNVs
Zika virus iSNVs in porcine placental samples
None of the stock-specific mutations was preserved during infection and evolution in placental tissues in the wild-type Zika virus group
E/NS1+176CpG stock did not have mutations
Sample ID*	Position in the Zika genome (nt #)**	Reference nucleotide	Emerged nucleotide	Depth in replicate a (nt)*	Depth in replicate b (nt)*	Frequency of the nucleotides in replicate a (%)	Frequency of the nucleotides in replicate b (%)	Mean frequency (%)	Reference codon	Reference amino acid	Emerged codon	Emerged amino acid	Zika protein	Position of the amino acid in the specific protein (aa #)	Low-threshold SNV analysis (%; replicate a)***	Low-threshold SNV analysis (%; replicate b)***	Mean low-threshold SNV analysis (%)***
ZIKV-wild-type-stock	170	A	G	6248	1821	0.162292	0.176277	0.169285	GTA	V	GTG	V	ancC	22	NA	NA	NA
ZIKV-wild-type-stock	355	A	G	6131	1733	0.164737	0.181189	0.172963	AAG	K	AGG	R	ancC	83	NA	NA	NA
ZIKV-wild-type-stock	4644	A	G	39139	11984	0.165053	0.180491	0.172772	AAG	K	GAG	E	NS3	11	NA	NA	NA
ZIKV-wild-type-stock	6083	A	G	11473	4245	0.188617	0.220024	0.204321	GCA	A	GCG	A	NS3	491	NA	NA	NA
ZIKV-wild-type-stock	7379	T	C	16292	6444	0.193469	0.189479	0.191474	ACT	T	ACC	T	NS4B	156	NA	NA	NA
ZIKV-wild-type-stock	931	A	G	1436	455	0.212396	0.241758	0.227077	AAA	K	AGA	R	M	60	NA	NA	NA
ZIKV-wild-type-stock	9902	G	A	11628	3343	0.439112	0.560574	0.499843	GGG	G	GGA	G	NS5	746	NA	NA	NA
313-10-F11	1060	G	A	6776	7232	0.0531287	0.0477046	0.0504167	GGA	G	GAA	E	E	28	0.000135108	0.000244918	0.000190013
313-10-F11	1106	A	G	6604	7048	0.164597	0.146708	0.155652	ATA	I	ATG	M	E	44	0	0	0
313-10-F11	1611	T	A	16768	17798	0.545742	0.565625	0.555683	TTG	L	ATG	M	E	212	0	0	0
313-10-F11	2072	C	T	17967	15902	0.0544888	0.0538297	0.0541592	ATC	I	ATT	I	E	366	0	0	0
313-10-F11	3282	A	G	8422	7735	0.999525	0.999612	0.999568	AAA	K	GAA	E	NS1	265	0.000177925	0.00101454	0.000596232
313-10-F11	3984	A	G	23712	25123	0.0481613	0.0486805	0.0484209	ACT	T	GCT	A	NS2A	147	0.000139821	0.000132459	0.00013614
313-10-F11	4130	A	G	6884	9044	0.0316676	0.0374834	0.0345755	TTA	L	TTG	L	NS2A	196	0	0	0
313-10-F11	4928	A	C	11058	12721	0.0609513	0.0598223	0.0603868	AGA	R	AGC	S	NS3	106	0	0	0
313-10-F11	5582	T	C	10071	8320	0.0833085	0.0719952	0.0776518	CGT	R	CGC	R	NS3	324	0.000113334	0.000239636	0.000176485
313-10-F11	7058	T	C	18218	18149	0.0508289	0.0522894	0.0515591	ACT	T	ACC	T	NS4B	49	0	0	0
313-10-F11	8013	G	A	3341	3376	0.14337	0.154621	0.148996	GTG	V	ATG	M	NS5	116	0.000479693	0.000935454	0.000707573
313-10-F11	8561	C	T	15167	14294	0.163645	0.1544	0.159023	AAC	N	AAT	N	NS5	299	0.000130984	0.000207749	0.000169367
313-10-F12	10633	A	G	621	779	0.230274	0.311938	0.271106	NA	NA	NA	NA	3'UTR	NA	0	0	0
313-10-F12	1238	C	T	2112	4675	0.177557	0.172193	0.174875	GAC	D	GAT	D	E	88	0	0	0
313-10-F12	2321	T	C	4118	7284	0.0495386	0.0403624	0.0449505	ATT	I	ATC	I	E	449	0	0	0
313-10-F12	3282	A	G	3543	2595	0.999436	1	0.999718	AAA	K	GAA	E	NS1	265	0.000177925	0.00101454	0.000596232
313-10-F12	4308	G	A	23188	30963	0.0427807	0.0445047	0.0436427	GCT	A	ACT	T	NS2B	29	0.000236289	0.000174718	0.000205504
313-10-F12	6122	C	T	15554	24324	0.363251	0.366223	0.364737	CTC	L	CTT	L	NS3	504	0.00034901	0.000236518	0.000292764
313-10-F12	6344	G	A	7618	7769	0.0441061	0.0431201	0.0436131	CCG	P	CCA	P	NS3	578	0	0	0
313-10-F12	7486	G	A	7938	10473	0.0461073	0.0490786	0.0475929	GGG	G	GAG	E	NS4B	191	0	0	0
313-10-F12	863	C	T	5844	5417	0.0427789	0.0441204	0.0434496	TTC	F	TTT	F	M	38	0	0	0
313-10-F12	9329	C	T	7145	9755	0.99916	0.998565	0.998862	ATC	I	ATT	I	NS5	555	0	0	0
313-10-F15	3282	A	G	11348	3747	0.999471	1	0.999735	AAA	K	GAA	E	NS1	265	0.000177925	0.00101454	0.000596232
313-10-F15	8708	C	T	9880	7465	0.999393	0.951775	0.975584	ACC	T	ACT	T	NS5	348	0.000125857	0.000191461	0.000158659
313-10-F9	1949	G	A	36541	32272	0.270025	0.267105	0.268565	GGG	G	GGA	G	E	325	0	0	0
313-10-F9	3282	A	G	12153	4246	0.779314	0.677343	0.728328	AAA	K	GAA	E	NS1	265	0.000177925	0.00101454	0.000596232
313-10-F9	4778	A	G	12445	8458	0.140056	0.0487113	0.0943837	GGA	G	GGG	G	NS3	56	0.00185897	0.000582751	0.00122086
313-10-F9	49	A	G	1127	1531	0.0550133	0.0372306	0.046122	NA	NA	NA	NA	5'UTR	NA	0	0	0
ZIKV-E/NS1+176CpG-stock
313-8-F12	3282	A	G	4815	9400	0.0674974	0.125106	0.0963017	AAA	K	GAA	E	NS1	265	0.00049334	0.000276951	0.000385145
313-8-F12	6155	A	G	5561	4851	0.0433375	0.0587508	0.0510441	AAA	K	AAG	K	NS3	514	0	0	0
313-8-F12	7605	T	C	2004	944	0.0329341	0.0317797	0.0323569	TAC	Y	CAC	H	NS4B	231	0	0	0
313-8-F13	2324	C	T	6464	6051	0.0358911	0.0356966	0.0357939	TTC	F	TTT	F	E	449	0	0	0
313-8-F13	2416	A	T	9019	10160	0.189489	0.17687	0.183179	AAG	K	ATG	M	E	480	0	0	0
313-8-F13	3002	T	A	4890	4366	0.0683027	0.0707742	0.0695385	GTT	V	GTA	V	NS1	171	0	0	0
313-8-F13	4631	T	C	4210	3436	0.0774347	0.080326	0.0788803	GAT	D	GAC	D	NS3	6	0.000185219	0.000230548	0.000207883
313-8-F13	4785	C	T	9347	12524	0.0609821	0.0655541	0.0632681	CTG	L	TTG	L	NS3	58	0	0	0
313-8-F13	5399	C	T	7246	8150	0.293541	0.283926	0.288733	TGC	C	TGT	C	NS3	262	0.000287274	0.000505448	0.000396361
313-8-F13	6128	C	T	6447	5259	0.171087	0.149838	0.160463	GCC	A	GCT	A	NS3	505	0	0	0
313-8-F13	6908	T	C	4281	2646	0.0873628	0.0804989	0.0839309	ATT	I	ATC	I	2k	21	0	0	0
313-8-F13	7257	T	C	12207	8891	0.15573	0.166685	0.161208	TTG	L	CTG	L	NS4B	115	0.000379564	0.000167912	0.000273738
313-8-F13	8108	A	G	4388	4241	0.0521878	0.0459797	0.0490837	ATA	I	ATG	M	NS5	147	0.000195886	0.000236939	0.000216412
313-8-F13	899	C	T	5963	5628	0.187154	0.193319	0.190236	ATC	I	ATT	I	M	49	0	0	0
313-8-F13	9709	G	T	8012	10297	0.0340739	0.0354472	0.0347606	AGG	R	ATG	M	NS5	681	0	0	0
313-8-F14	1372	C	T	6701	6159	0.0434264	0.037019	0.0402227	CCA	P	CTA	L	E	132	0.00245519	0.000366703	0.00141095
313-8-F14	1473	A	G	9891	8476	0.0892731	0.114677	0.101975	AAA	K	GAA	E	E	166	0	0	0
313-8-F14	1825	G	A	9671	7247	0.880054	0.877467	0.878761	CGA	R	CAA	Q	E	283	0	0	0
313-8-F14	3282	A	G	3279	9543	0.999695	0.953369	0.976532	AAA	K	GAA	E	NS1	265	0.00049334	0.000276951	0.000385145
313-8-F14	4607	A	G	6862	5494	0.758234	0.776483	0.767359	GGA	G	GGG	G	NS2B	128	0	0	0
313-8-F14	4688	A	G	6985	5494	0.0717251	0.032399	0.052062	GTA	V	GTG	V	NS3	25	0	0	0
313-8-F14	6420	C	T	16960	4871	0.0931014	0.140628	0.116865	CAT	H	TAT	Y	NS3	603	0	0	0
313-8-F14	7471	C	T	15977	8056	0.0981411	0.188307	0.143224	TCG	S	TTG	L	NS4B	186	0	0	0
313-8-F15	10142	C	T	24450	42184	0.0469121	0.0387825	0.0428473	CAC	H	CAT	H	NS5	825	0	0	0
313-8-F15	1217	A	G	7455	2246	0.0701543	0.0694568	0.0698055	GCA	A	GCG	A	E	80	0	0	0
313-8-F15	1449	C	T	5784	2014	0.0446058	0.0546177	0.0496117	CAT	H	TAT	Y	E	158	0.000167504	0.000361435	0.000264469
313-8-F15	170	A	G	14235	31760	0.0462943	0.0425693	0.0444318	GTA	V	GTG	V	ancC	21	0	0	0
313-8-F15	2918	C	T	18330	7445	0.0542826	0.0527871	0.0535349	TGC	C	TGT	C	NS1	143	0.000359518	0.000658675	0.000509096
313-8-F15	4026	C	T	11683	3266	0.0514423	0.0502143	0.0508283	CTG	L	TTG	L	NS2A	161	0.000550782	0.000300888	0.000425835
313-8-F15	5150	C	T	4476	1571	0.144549	0.112667	0.128608	TTC	F	TTT	F	NS3	179	0	0	0
313-8-F15	6363	C	T	7994	2395	0.153615	0.160752	0.157184	CAC	H	TAC	Y	NS3	584	0	0	0
313-8-F15	8153	C	T	9850	4435	0.125178	0.128749	0.126964	CTC	L	CTT	L	NS5	162	0.000305064	0.000249283	0.000277173
313-8-F15	9916	T	C	22033	13166	0.054373	0.0508887	0.0526308	ATC	I	ACC	T	NS5	750	0	0	0
* The sequencing depth threshold for samples to be included into single nucleotide variation analysis is 400 nucleotides for both replicates.
** Specific reference sequences for each Zika virus variant that were used to identify SNVs are in Supplementary File 1.
UTR: untranslated region.
C: Capsid protein.
pr and M: precursor and membrane proteins.
E: envelope protein.
NS1: nonstructural protein 1.
NS2A: nonstructural protein 2A.
NS2B: nonstructural protein 2B.
NS3: nonstructural protein 3.
NS4A: nonstructural protein 4A.
NS4B: nonstructural protein 4B.
NS5: nonstructural protein 5.
ZIKV: Zika virus.
***To further confirm that iSNVs are not virus stock-derived artifacts, we called variants in the Zika virus stock sequences with the low-frequency threshold (0.01%) and compared low-frequency stock-specific SNVs to brain-specific iSNVs.
